# Supplementary material for: Discriminative feature of cells characterizes cell populations of interest by a small subset of genes
Source: PLoS Comput Biol. 2021 Nov 19;17(11):e1009579. doi: 10.1371/journal.pcbi.1009579 (PMC8641884; doi:10.1371/journal.pcbi.1009579)
Supplement: S1 Table — (XLSX) [file pcbi.1009579.s010.xlsx]

## Sheet: Sheet1
Method	Concept	Tool (Software)	Computation time	No. extracted genes	Cross validation error
Sampling + Adaptive lasso	DFC	glmnet	5494.79	122.2	0.0128
SIS + Adaptive lasso	DFC	SIS, glmnet	1133.05	86	0.0117
SCAD	DFC	ncvreg	2719.3	67.9	0.0208
Lasso	DFC	ncvreg	1440.44	182.5	0.0134
DESeq2 (Wald test)	DEG	DESeq2	11076.4	7504	-
limma-voom	DEG	limma	796.301	8946	-
limma-trend	DEG	limma	376.29	12153	-

## Sheet: Sheet2
Method	Number of nodes	average node degree	PPI enrichment p-value
Sampling + Adaptive lasso	104	5.42	1e-16
SIS + Adaptive lasso	83	4.29	1e-16
SCAD	72	1.5	2.53e-06
Lasso	165	3.5	1e-16
