# Supplementary material for: Discriminative feature of cells characterizes cell populations of interest by a small subset of genes
Source: PLoS Comput Biol. 2021 Nov 19;17(11):e1009579. doi: 10.1371/journal.pcbi.1009579 (PMC8641884; doi:10.1371/journal.pcbi.1009579)
Supplement: S2 Table — (XLSX) [file pcbi.1009579.s011.xlsx]

## Sheet: S2_table
ID	Description	GeneRatio	BgRatio	pvalue	p.adjust	qvalue	geneID	Count
R-MMU-156827	L13a-mediated translational silencing of Ceruloplasmin expression	15/65	110/8733	1.47232e-15	1.72037e-13	1.47613e-13	Rps19/Rpl29/Rps23/Rpl14/Rps5/Rps17/Rpl18a/Eif4a1/Rpl31/Rpl22l1/Rpl35/Rps18/Rpl37/Rps7/Rpl34	15
R-MMU-72706	GTP hydrolysis and joining of the 60S ribosomal subunit	15/65	111/8733	1.69315e-15	1.72037e-13	1.47613e-13	Rps19/Rpl29/Rps23/Rpl14/Rps5/Rps17/Rpl18a/Eif4a1/Rpl31/Rpl22l1/Rpl35/Rps18/Rpl37/Rps7/Rpl34	15
R-MMU-1799339	SRP-dependent cotranslational protein targeting to membrane	14/65	91/8733	2.50574e-15	1.72037e-13	1.47613e-13	Rps19/Rpl29/Rps23/Rpl14/Rps5/Rps17/Rpl18a/Rpl31/Rpl22l1/Rpl35/Rps18/Rpl37/Rps7/Rpl34	14
R-MMU-975956	Nonsense Mediated Decay (NMD) independent of the Exon Junction Complex (EJC)	14/65	93/8733	3.44111e-15	1.72037e-13	1.47613e-13	Rps19/Rpl29/Rps23/Rpl14/Rps5/Rps17/Rpl18a/Rpl31/Rpl22l1/Rpl35/Rps18/Rpl37/Rps7/Rpl34	14
R-MMU-72613	Eukaryotic Translation Initiation	15/65	118/8733	4.33707e-15	1.72037e-13	1.47613e-13	Rps19/Rpl29/Rps23/Rpl14/Rps5/Rps17/Rpl18a/Eif4a1/Rpl31/Rpl22l1/Rpl35/Rps18/Rpl37/Rps7/Rpl34	15
R-MMU-72737	Cap-dependent Translation Initiation	15/65	118/8733	4.33707e-15	1.72037e-13	1.47613e-13	Rps19/Rpl29/Rps23/Rpl14/Rps5/Rps17/Rpl18a/Eif4a1/Rpl31/Rpl22l1/Rpl35/Rps18/Rpl37/Rps7/Rpl34	15
R-MMU-72689	Formation of a pool of free 40S subunits	14/65	100/8733	9.86361e-15	3.35363e-13	2.8775e-13	Rps19/Rpl29/Rps23/Rpl14/Rps5/Rps17/Rpl18a/Rpl31/Rpl22l1/Rpl35/Rps18/Rpl37/Rps7/Rpl34	14
R-MMU-927802	Nonsense-Mediated Decay (NMD)	14/65	113/8733	5.69802e-14	1.50681e-12	1.29288e-12	Rps19/Rpl29/Rps23/Rpl14/Rps5/Rps17/Rpl18a/Rpl31/Rpl22l1/Rpl35/Rps18/Rpl37/Rps7/Rpl34	14
R-MMU-975957	Nonsense Mediated Decay (NMD) enhanced by the Exon Junction Complex (EJC)	14/65	113/8733	5.69802e-14	1.50681e-12	1.29288e-12	Rps19/Rpl29/Rps23/Rpl14/Rps5/Rps17/Rpl18a/Rpl31/Rpl22l1/Rpl35/Rps18/Rpl37/Rps7/Rpl34	14
R-MMU-6791226	Major pathway of rRNA processing in the nucleolus and cytosol	14/65	175/8733	2.50535e-11	4.96893e-10	4.26348e-10	Rps19/Rpl29/Rps23/Rpl14/Rps5/Rps17/Rpl18a/Rpl31/Rpl22l1/Rpl35/Rps18/Rpl37/Rps7/Rpl34	14
R-MMU-72312	rRNA processing	14/65	175/8733	2.50535e-11	4.96893e-10	4.26348e-10	Rps19/Rpl29/Rps23/Rpl14/Rps5/Rps17/Rpl18a/Rpl31/Rpl22l1/Rpl35/Rps18/Rpl37/Rps7/Rpl34	14
R-MMU-8868773	rRNA processing in the nucleus and cytosol	14/65	175/8733	2.50535e-11	4.96893e-10	4.26348e-10	Rps19/Rpl29/Rps23/Rpl14/Rps5/Rps17/Rpl18a/Rpl31/Rpl22l1/Rpl35/Rps18/Rpl37/Rps7/Rpl34	14
R-MMU-72766	Translation	15/65	223/8733	5.35355e-11	9.80112e-10	8.40963e-10	Rps19/Rpl29/Rps23/Rpl14/Rps5/Rps17/Rpl18a/Eif4a1/Rpl31/Rpl22l1/Rpl35/Rps18/Rpl37/Rps7/Rpl34	15
R-MMU-72649	Translation initiation complex formation	7/65	58/8733	2.0274e-07	3.21681e-06	2.76011e-06	Rps19/Rps23/Rps5/Rps17/Eif4a1/Rps18/Rps7	7
R-MMU-72702	Ribosomal scanning and start codon recognition	7/65	58/8733	2.0274e-07	3.21681e-06	2.76011e-06	Rps19/Rps23/Rps5/Rps17/Eif4a1/Rps18/Rps7	7
R-MMU-72662	Activation of the mRNA upon binding of the cap-binding complex and eIFs, and subsequent binding to 43S	7/65	59/8733	2.28693e-07	3.40182e-06	2.91885e-06	Rps19/Rps23/Rps5/Rps17/Eif4a1/Rps18/Rps7	7
R-MMU-72695	Formation of the ternary complex, and subsequently, the 43S complex	6/65	51/8733	1.86232e-06	2.60724e-05	2.23708e-05	Rps19/Rps23/Rps5/Rps17/Rps18/Rps7	6
R-MMU-525793	Myogenesis	4/65	25/8733	3.14415e-05	0.000415726	0.000356705	Cdh15/Myf5/Myog/Myod1	4
R-MMU-397014	Muscle contraction	7/65	167/8733	0.000225908	0.0028298	0.00242804	Des/Acta2/Neb/Tnnt1/Scn5a/Calm1/Myl6	7
R-MMU-1474244	Extracellular matrix organization	8/65	271/8733	0.000844348	0.0100477	0.00862124	Capn6/Sdc4/Dag1/Mmp25/Col1a1/Fbln2/Col6a2/Mfap5	8
R-MMU-445355	Smooth Muscle Contraction	3/65	28/8733	0.00112886	0.0127937	0.0109774	Acta2/Calm1/Myl6	3
R-MMU-390522	Striated Muscle Contraction	3/65	33/8733	0.00183087	0.0198067	0.0169947	Des/Neb/Tnnt1	3
R-MMU-3000178	ECM proteoglycans	3/65	43/8733	0.0039279	0.0406452	0.0348747	Dag1/Col1a1/Col6a2	3
